# Supplementary material for: Environmental Risk Factors Contributing to the Spread of Antibiotic Resistance in West Africa
Source: Microorganisms. 2025 Apr 21;13(4):951. doi: 10.3390/microorganisms13040951 (PMC12029926; doi:10.3390/microorganisms13040951)
Supplement: Supplementary file 1 [file microorganisms-13-00951-s001.zip]

Archive with 1 entries (1 files):
- microorganisms-3561754-supplementary.pdf
